# Supplementary material for: In Situ Grown Mesoporous Structure of Fe-Dopant@NiCoOX@NF Nanoneedles as an Efficient Supercapacitor Electrode Material
Source: Nanomaterials (Basel). 2023 Jan 10;13(2):292. doi: 10.3390/nano13020292 (PMC9866587; doi:10.3390/nano13020292)
Supplement: Supplementary file 1 [file nanomaterials-13-00292-s001.zip]

Archive with 1 entries (1 files):
- nanomaterials-2113421-supplementary.pdf
